# Supplementary material for: Identification of Potential Allosteric Site Binders of Indoleamine 2,3-Dioxygenase 1 from Plants: A Virtual and Molecular Dynamics Investigation
Source: Pharmaceuticals (Basel). 2022 Sep 2;15(9):1099. doi: 10.3390/ph15091099 (PMC9502501; doi:10.3390/ph15091099)
Supplement: Supplementary file 1 [file pharmaceuticals-15-01099-s001.zip]

Archive with 1 entries (1 files):
- pharmaceuticals-1839372-supplementary.pdf
